# Supplementary material for: Contribution of walking to and from school on overall physical activity: a one-year follow up study
Source: PLoS One. 2025 Mar 12;20(3):e0318355. doi: 10.1371/journal.pone.0318355 (PMC11903039; doi:10.1371/journal.pone.0318355)
Supplement: S1 Dataset — (XLSX) [file pone.0318355.s001.xlsx]

## Sheet: Sheet1
sex	years	Before Step counts	Before ST	Before LPA	Before MVPA	After step counts	AftereST	After LPA	After MVPA	Before and after school step counts	Before and after school ST	Before and after school LPA	Before and after school MVPA	Entire day step counts	Entire day ST	Entire day LPA	Entire day MVPA	Contribution of walking to/from school to entire day/step counts	Contribution of walking to/from school to entire day/ST	Contribution of walking to/from school to entire day/LPA	Contribution of walking to/from school to entire day/MVPA	to school walking	to school bus	to school car	to school cycling	to school train	from shool walking	from shool bus	from shool car	from shool cycle	from shool train	to and from school walking	to and from school bus or car	years	Before step counts	Before ST	Before LPA	Before MVPA	After step counts	Aftere ST	After LPA	After MVPA	Before and after school step counts	Before and after school ST	Before and after school LPA	Before and after school MVPA	Entire day step counts	Entire day ST	Entire day LPA
0	10	1277.5	92.3	30.4	6	1065.5	61.3	21	6.4	2343	153.6	51.4	12.4	8930.5	563.3	221.4	61.4	26.2	27.3	23.2	20.2	5					5					10		11	1345.2	87.4	37.8	7.9	2929.3	53	33.4	17.6	4274.5	140.4	71.2	25.4	12941.8	785.6	241.7
0	8	1579.8	64.9	34.7	2.4	2716	61	39.9	13.1	4295.8	125.9	74.6	15.5	11082.8	511.6	259.7	44.8	38.8	24.6	28.7	34.6	10					10					20		9	1465.4	40.6	29.6	5.9	1895.2	52.1	31.7	9.3	3360.6	92.7	61.3	15.1	7235.3	576.1	207.3
0	10	1633.8	47.9	32.1	8	2643	47.7	22.8	20.3	4276.8	95.6	54.9	28.3	16068.3	446.6	226.3	102.4	26.6	21.4	24.3	27.6	10					10					20		11	1629.6	50.3	36.9	6.8	2993.4	45.4	32	19.8	4623	95.7	68.9	26.6	14621.4	481.9	261.8
0	10	1784.4	36.2	35.1	5.6	2603.7	42.9	36.2	11.6	4388.1	79.1	71.3	17.1	13109.8	479.5	290.4	62.2	33.5	16.5	24.6	27.5	10					10					20		11	1723.8	51.8	32.8	9.9	2237.8	42.2	21.1	15.4	3961.6	94	53.8	25.2	12643.8	496.2	264.2
0	10	1478.2	50.5	38.9	8.7	2080.3	28.3	47.3	15.2	3558.5	78.7	86.2	23.8	11269	434.3	372.3	83.1	31.6	18.1	23.2	28.6	10					12					22		11	1526.4	81.3	28.9	5.9	2903.8	44.4	37.1	15.8	4430.2	125.6	65.9	21.7	10626.2	585.5	232
0	9	1680.6	41.5	14.2	12	1717.3	37.5	38.8	14.4	3397.9	79	53	26.4	11512.8	453.9	226.1	81	29.5	17.4	23.4	32.6	10					10					20		10	1289.5	33.1	15.8	9.6	2629	48	30.5	20	3918.5	81.1	46.3	29.6	11193	469.3	240.7
0	9	3801	33.2	31.9	29.9	1435	34.8	39.8	7.9	5236	68	71.8	37.8	17656.8	471.2	289.8	130.5	29.7	14.4	24.8	29	15					15					30		10	3623.3	58.2	30.3	29.8	2544	35.1	34.3	19.9	6167.3	93.3	64.6	49.7	16352	523.5	260.9
0	11	3101.5	73.3	40.6	1.8	3439.8	13.9	35.2	5.9	6541.3	87.2	75.8	7.8	12782.2	441	201.8	47.3	51.2	19.8	37.6	16.5	25					30					55		12	3033.6	52.3	22.4	15	3934.4	36.8	44.7	15	6968	89	67.1	30	16062.6	468.9	222.2
0	10	3752.5	32.3	37	11.8	3516	38.1	35.3	9.6	7268.5	70.4	72.3	21.4	13744.4	477.9	282.5	71	52.9	14.7	25.6	30.1	25					25					50		11	3658.6	34.6	29.6	17.7	4531.8	35.7	35.1	24.1	8190.4	70.3	64.6	41.8	16970.3	494.4	273.8
0	10	4136.8	50.5	47.9	12.6	2931.3	21.8	26.9	13.1	7068	72.3	74.8	25.6	15758.3	452.6	244.4	78.3	44.9	16	30.6	32.7	25					25					50		11	3386.4	39	35.7	16.3	3021.6	37.2	33	15.3	6408	76.2	68.7	31.6	14447.7	343.6	241.3
0	10	3398.3	25.3	29.5	22.3	3380	39.7	27.2	20.9	6778.3	64.9	56.7	43.1	15710.8	442.3	236.7	104.6	43.1	14.7	24	41.2	25					25					50		11	3001.3	21.9	20.5	20.8	3629	25.9	37.1	19.3	6630.3	47.8	57.6	40.1	13976	434.3	251.3
0	10	2244.3	20.2	27.9	13.9	2964.3	31.1	44.6	13.1	5208.5	51.3	72.6	26.9	12333.5	449.3	303.4	73.4	42.2	11.4	23.9	36.6	25					25					50		11	2078.5	23.4	19.4	7.8	3416.3	40.6	37.8	27.3	5494.8	64	57.1	35.1	9962.3	530.6	229.3
0	10	3773.5	35.1	31.6	24.6	3730.3	37.6	23.1	28	7503.8	72.7	54.8	52.6	16816	448.6	274.8	104.9	44.6	16.2	19.9	50.1	25					25					50		11	3688.2	26.7	24.3	28.4	4964	25.8	31.3	38.4	8652.2	52.5	55.6	66.8	14285.3	472.1	220.1
0	9	3648.2	37.2	30.8	22.9	5300	37.8	39.2	36.8	8948.2	75	69.9	59.7	19213.4	451.4	285.6	128.7	46.6	16.6	24.5	46.4	25					30					55		10	3461.6	48.9	34.6	23.8	4598.6	32.6	30.5	33.4	8060.2	81.5	65	57.2	15009.4	539.7	232.8
0	9	3505	69.6	43.7	19.2	4613	48.8	44.4	20.8	8118	118.4	88.1	40	15445.6	617.3	267.1	78.9	52.6	19.2	33	50.7	25					30					55		10	3651.4	56.5	65	12.7	3293.6	38.2	47.7	11.3	6945	94.7	112.7	24	13026.4	488.2	323.2
0	9	3104	67.2	26.7	21.4	3951.8	38.6	26	24.2	7055.8	105.8	52.7	45.6	9686.2	597.9	200.6	52.6	72.8	17.7	26.3	86.7	30					30					60		10	3517.8	87.1	24.8	24.6	4757	28.9	43	32.1	8274.8	115.9	67.8	56.7	14948.8	574	250.3
0	11	4061	47.3	34.9	17.9	2387.8	46.6	36	3.9	6448.8	93.9	70.9	21.8	14329.2	503.6	289.9	76.2	45	18.6	24.5	28.6	30					35					65		12	4123.6	35.7	46.7	5.7	4590.4	33.9	39.3	27.9	8714	69.6	86	33.5	14814.2	535.3	317.3
0	10	3781	50.3	40.6	13.3	3788.8	40.1	32.3	16.4	7569.8	90.4	72.9	29.7	12044	646.3	249.4	47.3	62.9	14	29.2	62.8	30					30					60		11	4024	55.1	32.8	28.2	4556.2	36.3	32.1	32.7	8580.2	91.4	64.8	60.9	12198.4	640.3	227.5
0	9	4232.8	43.9	42.1	23.3	3235.3	47.3	48.6	18.2	7468.1	91.1	90.7	41.4	20200.2	422.5	345.1	111	37	21.6	26.3	37.3	30					30					60		10	4285.2	32	38.5	31.7	3103	36.6	38.6	22.1	7388.2	68.6	77.1	53.8	18028	453.1	283.6
0	8	3236.8	20.3	21.4	21.2	4734.8	33.5	40.8	31.7	7971.6	53.8	62.2	52.9	15861.3	446.9	258.6	88.8	50.3	12	24.1	59.6	30					30					60		9	3472.2	58.2	29	24.5	3958.6	37.7	29.4	30.2	7430.8	95.8	58.4	54.6	13245.4	534.7	239.5
0	8	3959.4	47.1	40.2	19.6	4459.5	52.5	37.1	24.4	8418.9	99.6	77.3	44	16139	558.3	268.5	78.6	52.2	17.8	28.8	56	30					30					60		9	3812.2	51.8	32.4	22.7	4268	42.1	35.8	19.4	8080.2	93.8	68.2	42.1	15196	539.9	237.8
0	10	3585	14.8	16.3	24.4	5058	24.8	32.9	32.9	8643	39.6	49.2	57.3	15781	455.3	223.9	102.6	54.8	8.7	22	55.8	30					35					65		11	2855.6	31.7	16.4	18	4750.6	25.2	23.3	30.6	7606.2	56.9	39.7	48.5	16603	426.1	210.5
0	9	3490	67.7	37.8	18.6	3454	38.4	40.3	10.1	6944	106.1	78	28.7	14617.5	603.2	280.4	73.6	47.5	17.6	27.8	39	35					35					70		10	4321.8	48.7	39	35	5907.8	32.9	33.3	37.8	10229.6	81.6	72.3	72.8	17216.2	562.2	265.9
0	11	3565	32.6	47.1	3.1	3637.3	27.8	43.3	12.2	7202.3	60.3	90.4	15.3	14293.5	386.6	250.7	55.3	50.4	15.6	36.1	27.7	35					40					75		12	3712	47.6	32.6	21.3	4154.8	32.2	20.8	32.1	7866.8	79.8	53.3	53.4	13951.8	523.8	233.7
0	9	4999.2	42.5	46	15.2	6477.5	32.8	52.4	24.1	11476.7	75.3	98.3	39.3	18443.2	460.7	241.8	64.9	62.2	16.3	40.7	60.6	35					35					70		10	4848	37	33.1	27.2	5670.2	19.8	41.2	33.5	10518.2	56.8	74.3	60.6	17439	457.2	241.4
0	10	4765.8	54	36.8	26.7	5615	26	24.7	40	10380.8	80	61.5	66.7	21233.2	449.8	278.9	141.4	48.9	17.8	22.1	47.2	35					35					70		11	3473.8	61.8	26.2	24.6	5678.8	28.3	27.3	39.8	9152.5	90	53.4	64.3	19159.3	397.9	260.4
0	9	4804	42	42.3	26.4	5595.5	39.9	44.4	29.8	10399.5	81.8	86.7	56.1	17635.3	428.1	263.4	96.8	59	19.1	32.9	58	40		10			40		10			80	10	10	4560.8	33.3	29.7	28.3	4271.8	30.4	32.7	23.8	8832.6	63.6	62.3	52.1	14310.8	401.2	215.1
0	10	1000.7	34.9	24.3	6.5	1838	34.8	47.4	11.2	2838.7	69.7	71.7	17.7	9494.3	439.4	270.6	50.3	29.9	15.9	26.5	35.2	15					15					30		11	1605.8	53.5	26.3	8.5	2217.5	36.9	55.4	11.8	3823.3	90.3	81.6	20.3	13519.2	423.6	287.3
0	10	1236.3	43.1	30.9	3.5	1287	51.1	32.4	5.3	2523.3	94.3	63.3	8.8	9443.8	488.2	254.6	43.5	26.7	19.3	24.9	20.2		30						10				40	11	1051.2	61.4	24.6	5.1	2440.3	46.5	41	16.5	3491.5	107.9	65.6	21.6	10237.8	684.4	261.9
0	9	1122.3	46.6	29.1	3.1	1398.5	47	32.9	8.8	2520.8	93.6	62.1	11.9	9618.5	532.8	298.6	49.9	26.2	17.6	20.8	23.8		20					30					50	10	1142.6	46.7	24.5	4.3	2955.8	41.7	46.5	15.8	4098.4	88.3	71	20.1	12365.6	544.7	267.2
0	11	3103.3	45.8	34.5	6.3	1199.3	61.1	23.9	3.7	4302.5	106.9	58.4	9.9	9206.2	568.5	194.4	35.8	46.7	18.8	30	27.7	35	15	3			10	15	7			45	40	12	2726.6	35.6	38.5	2	1975.2	60	32.3	8.8	4701.8	95.6	70.7	10.8	11847.4	668.9	253.1
0	10	1741	53.8	27.1	8.4	1864.5	39.1	21.3	9.6	3605.5	92.8	48.4	18	13001.3	464.8	240.7	79.5	27.7	20	20.1	22.6	4	5				4	5				8	10	11	1401.5	30.6	22.1	8.3	1882.2	20.5	23.5	11.1	3283.7	51.1	45.5	19.4	9502.7	440.7	192.9
1	11	1512.5	60.4	29.9	4	1722	53.2	28.4	7.2	3234.5	113.6	58.3	11.2	9598.6	559.9	225.4	42.6	33.7	20.3	25.9	26.3	8					8					16		12	1143	61.6	21.4	5.7	2272.2	36.8	54.6	9.7	3415.2	98.3	76	15.3	9502	588.4	267.6
1	8	1515.6	57.2	35.7	6.2	2304	55.7	47.3	11	3819.6	112.8	83	17.2	10957.4	521.3	316.3	48.5	34.9	21.6	26.2	35.5	10					10					20		9	1280.6	65.3	36.5	3.5	1419.4	56.2	36.9	4.1	2700	121.5	73.4	7.6	9058.4	598	269.2
1	8	1939.2	59.4	30.6	6.2	2278.3	56.4	45.9	11.6	4217.5	115.8	76.5	17.8	11132.8	583.9	307	54	37.9	19.8	24.9	33	10					10					20		9	2048.4	34.3	28.8	3.8	2615	56.1	32.4	8.8	4663.4	90.3	61.1	12.6	10402.8	567.5	252.5
1	10	1198.6	30.8	17.6	5.3	1168.7	63.5	21.9	5.3	2367.3	94.3	39.5	10.5	6842.6	529.6	185.6	29.9	34.6	17.8	21.3	35.1	10					10					20		11	1272.8	33.5	18	5.6	1853.8	62.6	24	10.6	3126.6	96.1	42	16.2	7519.8	524.5	168.7
1	9	1640.6	65.8	36.4	2.1	1507.7	47.9	27	3.1	3148.3	113.7	63.4	5.2	9612.8	613.2	238.8	32.7	32.8	18.5	26.5	15.9	10					10					20		10	1736.4	67.5	36.9	2.3	2288	55.4	32.1	9.8	4024.4	122.8	69	12.1	10134.8	725.6	258.7
1	10	2041	30.7	20.3	11.5	1981.5	51	17.6	11.2	4022.5	81.7	37.9	22.7	11242.8	538.7	191.3	71.9	35.8	15.2	19.8	31.6	13					13					26		11	1997.8	75.4	34.6	8.9	2723	38.3	37.8	13.6	4720.8	113.6	72.3	22.5	10317.8	602.8	212.7
1	10	2363.8	45.5	29.4	12.4	1903	54.3	22.7	11.8	4266.8	99.8	52.1	24.2	8712	596.1	239.7	43.7	49	16.7	21.7	55.4	17					15					32		11	2198.6	31.3	22.7	10.7	2314	48.6	35.4	10.5	4512.6	79.9	58.1	21.2	9979.2	594.1	228.4
1	8	2338.6	64.7	36.3	14.6	2221.5	60.3	42.1	11.6	4560.1	125	78.4	26.2	11668	537.9	299.1	58.6	39.1	23.2	26.2	44.7	18					15					33		9	2367.2	79.3	36.2	12.1	3046.6	45.2	34.6	17.5	5413.8	124.5	70.8	29.6	10821.6	670.3	242.6
1	9	3013.5	31.8	30.4	15.5	2616.5	42.7	31.1	14.9	5630	74.5	61.6	30.4	11638.8	525.8	247.3	74.3	48.4	14.2	24.9	40.9	20					20					40		10	2891.4	34.9	25.5	16.9	3691.5	41.5	42.5	20	6582.9	76.4	68	36.9	11643.6	543.8	223.4
1	11	2727.5	36.6	32.4	8.3	2898.8	48.3	28	12.5	5626.3	84.9	60.4	20.8	12899	589.9	206.6	66.3	43.6	14.4	29.2	31.4	20					25					45		12	2839.2	80.6	28.7	21.3	3903	46.8	32.8	21.4	6742.2	127.4	61.5	42.7	11197.4	776.8	181.6
1	11	2246.8	47.4	40.1	6.3	2188.8	43.9	35.9	8.9	4435.5	91.4	76	15.1	10267	550.7	248.5	47.4	43.2	16.6	30.6	31.9	25					25					50		12	2862	48.5	21.8	19.2	3699	46.6	33.6	20.8	6561	95.1	55.4	40	12268.2	566.6	232
1	10	2757.3	35.3	35.4	18.1	2784.8	41.6	26	18.6	5542	76.9	61.4	36.7	14806	417.8	266	99.2	37.4	18.4	23.1	37	25					25					50		11	3386.8	51.1	39.3	22	4372	33.2	37.5	27	7758.8	84.3	76.8	49	14413.5	455.4	273.3
1	11	3794	20.4	20.6	26.8	4136	37.4	23.6	27.7	7930	57.9	44.2	54.4	17190	444.6	237.3	114	46.1	13	18.6	47.7	25					35					60		12	3706	17.3	35.1	12.1	4361.4	36.2	38.6	26.3	8067.4	53.4	73.7	38.4	14777	490.5	267.3
1	11	3578	73.3	54.8	5.4	3275	45.6	39.5	3.7	6853	118.8	94.3	9.1	13006.6	618.8	265.5	41.4	52.7	19.2	35.5	22	25					25					50		12	3854.8	66.6	40.9	21.1	4302.8	42.7	33.6	24.8	8157.6	109.3	74.5	45.9	14654.2	630.4	228.6
1	8	4072	58	53.9	16.8	3550	51.4	44.8	14.1	7622	109.4	98.6	30.8	13915.8	518	269.9	55	54.8	21.1	36.5	56	25					25					50		9	3627.6	68.1	56.3	5.5	3719.8	37.9	48.2	11.2	7347.4	105.9	104.4	16.7	12991.6	594	279.2
1	11	4096.3	63.9	41.1	25.5	3269.5	48.4	20.8	19.6	7365.8	112.3	61.9	45.1	14386.2	631.9	237.5	85.7	51.2	17.8	26.1	52.6	30					30					60		12	3950.6	51.3	44.7	15.9	4995.4	33.3	36.4	31.3	8946	84.6	81.1	47.2	14446.8	626.5	260.3
1	10	3484.8	24.3	18.1	26.6	3892.3	31.4	28	29.3	7377	55.7	46.1	55.9	16561	523.8	224.4	118.3	44.5	10.6	20.5	47.3	30					30					60		11	3337.4	23.7	17.9	27.7	4172.8	37	29.8	34.3	7510.2	60.7	47.6	62	14086.4	582.2	200.2
1	11	3356.5	28.8	28.3	11.2	3375.5	32.2	28.7	13.4	6732	61	56.9	24.6	11967.5	522	219.3	56.9	56.3	11.7	25.9	43.2	30					30					60		12	2769	37.5	25.8	13.6	2938.2	33	22.8	23.5	5707.2	70.4	48.5	37.1	11150.7	578.4	204.1
1	10	4161.5	48.3	22.8	28.4	4795	28.5	25.2	30.6	8956.5	76.8	47.9	59	13452.4	637.9	174.2	83.2	66.6	12	27.5	70.9	30					35					65		11	3910.4	25.1	18.4	25	5209	31.6	42.9	26.6	9119.4	56.7	61.3	51.5	13732.4	657.4	214.3
1	8	3317.2	25.6	26.7	16.8	3716.8	42.4	52	19.6	7034	68	78.7	36.4	13845.2	401.9	273.7	78.9	50.8	16.9	28.8	46.1	30					30					60		9	3065.6	28.8	19.9	20.6	3874.8	36.5	34.6	26.2	6940.4	65.2	54.4	46.8	11305.8	417.6	206.5
1	8	3277.6	48.5	40	17.9	3595	42.7	54.6	16.7	6872.6	91.2	94.6	34.6	13378.8	483.7	298.8	61.2	51.4	18.9	31.7	56.5	30					30					60		9	3077.8	58.6	38.1	15.6	2005.4	37.4	31.5	7.8	5083.2	96	69.5	23.4	10661.8	492.6	257.3
1	9	2917.8	30.4	44	3.8	4009.5	44	58.4	11.6	6927.3	74.4	102.4	15.4	14706.8	484.7	352.1	65.7	47.1	15.3	29.1	23.4	30					30					60		10	3510	32.9	54.6	6.9	4151.6	34.5	50.3	12.5	7661.6	67.4	104.9	19.4	13828.6	531.5	324.3
1	8	4077	39.3	29	23	5046.3	39.5	40.1	34.4	9123.3	78.8	69	57.4	16401.6	510.8	268.8	99.4	55.6	15.4	25.7	57.7	30					30					60		9	3885.6	50.8	23.6	26.5	4211.4	35.6	35.5	26.1	8097	86.4	59.1	52.6	13534	579.2	218.4
1	10	4132	54.8	63.2	3.9	4056.7	29.2	56.8	4.7	8188.7	83.9	120	8.5	14598.8	565.7	300	38.6	56.1	14.8	40	22	30					35					65		11	3277	32	51.6	2.7	4451.4	32	55.5	9.8	7728.4	63.9	107.1	12.5	12519.8	602.3	272.7
1	10	3721.4	23.3	33.4	8.5	3118.7	27.8	35.4	12.1	6840.1	51.1	68.8	20.6	16276	463.5	300.3	73.8	42	11	22.9	27.9	30					30					60		11	3679.8	34	38	9.3	4434.6	36.1	42.4	18.8	8114.4	70.1	80.3	28.1	15806.2	554.7	263.1
1	10	3752.2	54.3	40.6	12.1	3843.7	40.5	33.4	16.8	7595.9	94.8	74	28.9	13185.6	618.9	235.3	51.3	57.6	15.3	31.4	56.3	30					30					60		11	3773.6	49.8	33.8	17.8	4247.8	44.9	28.1	24.3	8021.4	94.7	61.9	42.1	12504	624.6	183.8
1	9	3998.5	43.6	49.3	7.9	3876.3	31.8	41.2	15.8	7874.8	75.4	90.4	23.7	14134	488.3	296.2	59	55.7	15.4	30.5	40.2	35					35					70		10	2905.5	60.1	32.7	8.7	2539	53.3	36.4	14.4	5444.5	113.4	69.1	23.1	10302.4	566	254.7
1	10	3908.3	23.8	18.3	26.3	3247.8	37.9	30.4	20.4	7156	61.7	48.7	46.6	12590.8	617.9	252	71.8	56.8	10	19.3	64.9	35					35					70		11	3910.4	39.6	24.6	22.8	3511	28.7	47.8	27.5	7421.4	68.3	72.4	50.3	13659.6	598.6	250.9
1	11	3596	23.6	36.6	5	4553.5	35.7	39.9	13.1	8149.5	59.3	76.6	18.1	15505	566.1	243.1	59.3	52.6	10.5	31.5	30.5	35					40					75		12	4007.4	40.5	41.4	7.8	4680.2	24.4	33.4	27	8687.6	64.9	74.8	34.8	13361	497.9	202.3
1	10	4581.3	55.8	50.5	9	4925.5	33.3	45.3	10.2	9506.8	89.1	95.8	19.2	12559.8	619	219.4	33.1	75.7	14.4	43.7	58	40					40					80		11	4416.2	41	40.9	14	4648.3	37.3	44.1	20.6	9064.5	78.3	85	34.5	13353.4	577.8	218
1	10	4560	42.9	49.3	6.8	4358	32.5	48.9	5.1	8918	75.4	98.2	11.9	14969.3	486.4	234.9	53.4	59.6	15.5	41.8	22.3	40					45					85		11	3444.8	45.4	38.7	3	4158.5	26.8	38.3	15.3	7603.3	72.2	76.9	18.2	14752.5	536.2	249.9
1	8	3492.6	37.2	35.1	17.6	4381.5	40.3	52.3	21.4	7874.1	77.4	87.4	39	15973.3	384.7	275.6	77.8	49.3	20.1	31.7	50.1	45					45					90		9	3490.2	26.1	33.9	15	3046	45.6	34.8	9.7	6536.2	71.7	68.7	24.7	10221.7	456.1	190.3
1	9	4560.2	18.2	24.4	35.2	2729	52.9	44.4	16.8	7289.2	71.1	68.8	52	14193.6	500.2	243.4	96.7	51.4	14.2	28.3	53.8	30							5			30	5	10	4196.6	32.1	21.3	33.3	1625	46.9	41.7	8.7	5821.6	79	63	41.9	12795.8	551.4	244.2
1	9	3607.8	48.8	27.6	21.1	3437.7	37.3	30.5	22.8	7045.4	86.1	58.1	44	11607.5	466.2	177.9	73.9	60.7	18.5	32.7	59.5	30		9			30		9			60	9	10	2950.4	47.4	24.1	19.8	3680.8	35.2	23.1	26.6	6631.2	82.6	47.2	46.3	12058.3	410.6	175.4
1	10	2956	48.3	33.7	14.1	3276.3	33.4	34.8	20.6	6232.3	81.6	68.5	34.6	10982.5	627.9	273.2	48.2	56.7	13	25.1	71.8		15					15					30	11	2802.8	47.4	28.2	15.5	3696	35.5	49.2	19.3	6498.8	82.9	77.3	34.8	11525.2	596.2	280.8
1	9	1434.8	40.6	26.1	7.3	1404.8	30.6	42.1	10.3	2839.5	71.2	68.3	17.6	9251	482.3	276.3	64.1	30.7	14.8	24.7	27.5	2	30				2	30				4	60	10	1362.6	60.1	30.6	6.7	2622.3	44.6	42.6	16.9	3984.9	104.7	73.2	23.6	9055.2	623.3	278.6
1	10	1814.5	68.7	40.8	8.3	1545.3	44.3	26.3	8.5	3359.8	112.9	67.1	16.8	10806.4	563.4	252.1	66.5	31.1	20	26.6	25.3	7	5				10	5				17	10	11	1215.8	56.8	32.2	3.7	2041.4	51.8	39.5	9.7	3257.2	108.6	71.7	13.4	8556	574.5	265.7
1	10	1809.5	41	29.7	6.6	1883.3	50.6	22.4	9.8	3692.8	91.6	52.1	16.3	10803	578.1	231	60.4	34.2	15.8	22.6	27	20	10				22	10				42	20	11	1696	29.6	25.3	8.1	2114.5	39.3	24.3	12.2	3810.5	68.9	49.6	20.3	10837.3	510.1	226
1	10	1216.6	55.3	30.9	2.3	1998.3	47.3	36.4	7	3214.9	102.6	67.3	9.3	8859.5	554.7	287.6	37.5	36.3	18.5	23.4	24.8	3	5				3	5				6	5	11	1265.2	37.8	23.7	3.8	2341.8	37.4	37.2	9.7	3607	75.2	60.8	13.4	10588.8	505.2	257.5
1	10	2755	37.7	29	12.5	1506.7	53.9	31.8	4.9	4261.7	91.6	60.8	17.4	9294	624.8	199.6	37.7	45.9	14.7	30.5	46.2	30	10					10	10			30	20	11	3070.4	38.7	29.5	18.1	4801	34.1	40.1	23	7871.4	72.8	69.6	41.1	14391.2	640	257.9
1	9	2848.5	47.6	37.4	6.6	1512.7	46.5	31.1	4.4	4361.2	94.1	68.5	11	8739.7	433.2	200.1	33.1	49.9	21.7	34.2	33.2	25	15	5			10	15				35	15	10	2812.4	23.4	18.1	17.3	3695	27.7	27.6	21.6	6507.4	51.1	45.7	38.9	12224	427.5	216.6
1	8	1305	45.8	22.7	4.6	2933.5	44.8	59.4	9.8	4238.5	90.6	82.1	14.4	10616	500.3	297	38.6	39.9	18.1	27.6	37.3		30					30					30	9	843.3	46.1	20.6	1.6	2395.6	44.2	37.4	12.7	3238.9	90.2	57.9	14.3	8790	508.9	247.7
1	11	1405	92.5	35.8	1.7	1449.3	51.1	35.6	2.1	2854.3	143.6	71.4	3.8	7884.2	611.5	254.6	23	36.2	23.5	28	16.5	10	20				10	20				20	40	12	1650.6	87.1	38.5	3.2	2087.4	52.6	42.9	5.6	3738	139.7	81.4	8.8	7186.6	734.2	226.3
1	10	1603.4	79.7	50	3.2	1960.3	40.8	47.5	2.3	3563.7	120.5	97.5	5.5	10296.2	605.6	318	34.5	34.6	19.9	30.7	15.9	10	30				10	30				20	30	11	1609.8	87.5	45.1	3.5	2334.4	41.5	47.6	8.2	3944.2	128.9	92.7	11.7	11198.8	600.6	308.3
[truncated: 17 more columns]
